# Supplementary material for: Facilitating Heterogeneous Effect Estimation via Statistically Efficient Categorical Modifiers
Source: J Am Stat Assoc. Author manuscript; Available in PMC 2026 Jun 11. (PMC13251731; doi:10.1080/01621459.2026.2635078)
Supplement: Supp 1 [file NIHMS2181855-supplement-Supp_1.zip]

Archive with 7 entries (7 files):
- ._Reproducibility.zip
- ._acc-form-JASA-TM-2024-0639R1.pdf
- ._supp.pdf
- ._supplementary
- Reproducibility.zip
- acc-form-JASA-TM-2024-0639R1.pdf
- supp.pdf
